# Supplementary material for: Dairy Wastewaters to Promote Mixotrophic Metabolism in Limnospira (Spirulina) platensis: Effect on Biomass Composition, Phycocyanin Content, and Fatty Acid Methyl Ester Profile
Source: Life (Basel). 2025 Jan 26;15(2):184. doi: 10.3390/life15020184 (PMC11856459; doi:10.3390/life15020184)
Supplement: Supplementary file 1 [file life-15-00184-s001.zip]

Archive with 1 entries (1 files):
- life-3418823-supplementary.pdf
